# Supplementary material for: Transcutaneous Vagus Nerve Stimulation During Motor Activity in Healthy Volunteers: A High-Density Diffuse Optical Tomography Study
Source: Brain Sci. 2026 Jan 29;16(2):146. doi: 10.3390/brainsci16020146 (PMC12938713; doi:10.3390/brainsci16020146)
Supplement: Supplementary file 1 [file brainsci-16-00146-s001.zip]

Archive with 1 entries (1 files):
- brainsci-4076726-supplementary.pdf
